# Supplementary material for: An Improved CRISPR/dCas9 Interference Tool for Neuronal Gene Suppression
Source: Front Genome Ed. 2020 Sep 15;2:9. doi: 10.3389/fgeed.2020.00009 (PMC8525373; doi:10.3389/fgeed.2020.00009)
Supplement: Supplementary file 1 [file Table_1.XLSX]

## Sheet: Sheet1
Supplementary Table 1. RT-qPCR primers, shRNAs, and sgRNAs
cDNA primers (RT-qPCR)
Gene	Species	Forward sequence	Reverse sequence
Bdnf I	R. norvegicus	AACAAGACACATTACCTTCCAGCAT	CTCTTCTCACCTGGTGGAACATT
Bdnf IV	R. norvegicus	GCTGCCTTGATGTTTACTTTGA	GCAACCGAAGTATGAAATAACC
Bdnf IX	R. norvegicus	GAGAAGAGTGATGACCATCCT	TCACGTGCTCAAAAGTGTCAG
Fosb	R. norvegicus	TGCAGCTAAATGCAGAAACC	CTCTTCGAGCTGATCCGTTT
Gapdh	R. norvegicus	ACCTTTGATGCTGGGGCTGGC	GGGCTGAGTTGGGATGGGGACT
Kmt2b	R. norvegicus	CGATGGGAAGGGTATTGGGT	TTGTTGCTGGCATCCTCGAT
Npy	R. norvegicus	AGATCCAGCCCTGAGACACT	GGACAGGCAGACTGGTTTCA
Reln	R. norvegicus	AATCGGCAAGAGTCACCGAAGCC	CTGTCTGTGCCGTGCTCCCAA
CRISPR single guide RNAs (sgRNAs)
Genomic locus	Species	Target Sequence	Genomic coordinates	Targeting Strand	Distance (BPs) from TSS	Designed for CRISPRa or CRISPRi	Cas-OFFinder: total predicted off targets with 1 mismatch*	Cas-OFFinder: total predicted off targets with 2 mismatches*	Cas-OFFinder: total predicted off targets with 3 mismatches*	Reference for sgRNAs utilized in previous studies
lacZ	E. coli	TGCGAATACGCCCACGCGAT	E. coli strain 99-3165: 3886546-3886565	positive	n/a	n/a	0	0	0	Savell et al., 2019; Savell et al., 2020
Bdnf I	R. norvegicus	AATACCAGAAAAGCGCAGCG	Rn6: Chr3:100768612-100768631	negative	6	CRISPRi	0	0	1
Bdnf IV	R. norvegicus	CACTAGAGTGTCTATTTCG	Rn6: Chr3:100786779-100786797	positive	65	CRISPRa	0	1	8	Savell et al., 2019
Fos	R. norvegicus	GAGCGGAACAGAGAAACTGG	Rn6: Chr6:109300373-109300354	negative	60	CRISPRa	0	1	13
Fos	R. norvegicus	GTGAAAGTTACAGACTGAGA	Rn6: Chr6:109300259-109300278	positive	155	CRISPRa	0	1	23
Fos	R. norvegicus	GTGCAGCGCAAGGGGGGAGC	Rn6: Chr6:109300064-109300045	negative	369	CRISPRa	1	1	15
Fos	R. norvegicus	GCCTAATGTTGCACTGATTT	Rn6: Chr6:109299775-109299794	positive	639	CRISPRa	0	0	8
Fosb	R. norvegicus	CGGAGGCATAAATTCAGCTC	Rn6: Chr1:80221720-80221739	negative	627	CRISPRa	0	0	3	Savell et al., 2019; Savell et al., 2020
Kmt2b	R. norvegicus	TCGCCGTGGTGTGTGGGCCA	Rn6: Chr1:89037548-89037567	negative	-4609	CRISPRa	0	0	0
Kmt2b	R. norvegicus	GGTTCGGCATGCAATCCCTA	Rn6: Chr1:89041500-89041522	positive	-657	CRISPRi	0	0	0
Kmt2b	R. norvegicus	ACAACAACCAGCGCCGCTGT	Rn6: Chr1:89042286-89042308	positive	110	CRISPRa	0	0	0
Kmt2b	R. norvegicus	CGCGTCGCGGTCTGAGCGGG	Rn6: Chr1:89042415-89042437	positive	239	CRISPRa	0	0	0
Kmt2b	R. norvegicus	TCCGTTTGCTGGGTCTCCGC	Rn6: Chr1:89041973-89041954	negative	-203	CRISPRi	0	0	0
Kmt2b	R. norvegicus	GTTCCGACTAGAACAATGGG	Rn6: Chr1:89042605-89042586	negative	410	CRISPRa	0	0	1
Npy	R. norvegicus	TTTATGGAGCGCCCTTGTCG	Rn6: Chr4:79573975-79573998	negative	1	CRISPRa	0	0	0
Npy	R. norvegicus	TCCAGACGCCGCCACTCGAG	Rn6: Chr4:79573864-79573887	positive	112	CRISPRa	0	0	1
Npy	R. norvegicus	CGAGGAATGAGCTCCACCGG	Rn6: Chr4:79574026-79574049	negative	-27	CRISPRi	0	0	0
Reln	R. norvegicus	GGCGCAGACAAAGAACGGCG	Rn6: Chr4:9346944-9346963	positive	565	CRISPRa	0	0	1
short hairpin RNAs (shRNAs)
Genomic locus	Species	Target Sequence	Genomic coordinates
scrambled	N/A (control)	CAACAAGATGAATAGTACCAA	N/A (control)
Bdnf I	R. norvegicus	GCGGCGTGCAAATTGGATTAT	Rn6: Chr3:100768800-100768820
Bdnf IV	R. norvegicus	CTGAAGAACAGGAGTACATAT	Rn6: Chr3:100787041-100787061
*note: the Fos sgRNAs were screened against the human genome (hg38) as they were utilized in a luciferase assay in HEK293t cells.
